# Supplementary material for: Searching for the Best Transthyretin Aggregation Protocol to Study Amyloid Fibril Disruption
Source: Int J Mol Sci. 2021 Dec 30;23(1):391. doi: 10.3390/ijms23010391 (PMC8745744; doi:10.3390/ijms23010391)
Supplement: Supplementary file 1 [file ijms-23-00391-s001.zip]

Archive with 1 entries (1 files):
- ijms-1383729-supplementary.pdf
